# Supplementary material for: A Novel Frameshift Mutation in SLC20A2 in a Korean Patient with Primary Brain Calcification, Parkinsonism and Memory Impairment
Source: Biomedicines. 2026 Mar 16;14(3):675. doi: 10.3390/biomedicines14030675 (PMC13023793; doi:10.3390/biomedicines14030675)
Supplement: Supplementary file 1 [file biomedicines-14-00675-s001.zip]

Archive with 1 entries (1 files):
- biomedicines-4154469-supplementary.pdf
